# Supplementary material for: Field-Portable Leukocyte Classification Device Based on Lens-Free Shadow Imaging Technique
Source: Biosensors (Basel). 2022 Jan 18;12(2):47. doi: 10.3390/bios12020047 (PMC8869521; doi:10.3390/bios12020047)
Supplement: Supplementary file 1 [file biosensors-12-00047-s001.zip]

Archive with 1 entries (1 files):
- biosensors-1554297-supplementary.pdf
